# Supplementary material for: Placental transfer and tissue accumulation of dolutegravir in the ex vivo human cotyledon perfusion model
Source: PLoS One. 2019 Aug 13;14(8):e0220323. doi: 10.1371/journal.pone.0220323 (PMC6692001; doi:10.1371/journal.pone.0220323)
Supplement: S1 Table — DTG: dolutegravir. ATP: antipyrine. CF: Concentration in fetal circulation. CM: Concentration in maternal circulation. (XLSX) [file pone.0220323.s001.xlsx]

## Sheet: Feuil1
			Results of recirculating placental perfusions, n=5
		Dolutegravir (DTG)				Antipyrine (ATP)
		CF DTG	CM DTG	Ratio		CF ATP	CM ATP	Ratio
	minutes	ng/ml	ng/ml	%		mg/L	mg/L	%		Clearance index
Placenta 1	0	0	2592	-			20.3	-		-
	5	4	3330	0.12012		0.2	26.2	0.763359		0.157357
	10	3	2748	0.10917		0.5	22.9	2.18341		0.05
	15	53	2959	1.79115		0.7	27.2	2.57353		0.695988
	20	53	2342	2.30572		1.2	27	4.44444		0.518787
	25	92	2278	4.03863		1.6	29.2	5.47945		0.73705
	30	131	3325	3.93985		2.2	27.6	7.97101		0.494272
	35	137	2198	6.23294		2.5	33	7.57576		0.822748
	40	185	2575	7.18447		2.2	21.7	10.1382		0.70865
	45	200	2882	6.93963		4.1	26.9	15.2416		0.455307
	50	212	2374	8.93008		4.9	25.3	19.3676		0.461084
	55	258	2307	11.1834		4.5	28.3	15.9011		0.703309
	60	275	2820	9.75177		4.1	42.4	9.66981		1.00848
	75	386	2931	13.1696		5.5	31.8	17.2956		0.76144
	90	380	2614	14.5371		5.8	24	24.1667		0.601535
	105	441	2881	15.3072		6.7	25.5	26.2745		0.582587
	120	443	2490	17.7912		7.4	25.4	29.1339		0.61067
	150	522	2184	23.9011		8.3	22.2	37.3874		0.639282
	180	567	2156	26.2987		9.9	20.5	48.2927		0.544569
	minutes	ng/ml	ng/ml	%		mg/L	mg/L	%		Clearance
Placenta 2	0	0	2521	-			20.1	-		-
	5	7	2338	0.299401		0	27.9	0		-
	10	7	2291	0.305543		0.5	24.6	2.03252		0.150327
	15	8	2939	0.272201		0.8	29.6	2.7027		0.100715
	20	12	3130	0.383387		0.8	35.8	2.23464		0.171565
	25	22	3689	0.596368		0.9	32.8	2.7439		0.217343
	30	26	3089	0.841696		0.8	29.7	2.6936		0.31248
	35	41	2782	1.47376		1	36.4	2.74725		0.536449
	40	50	2323	2.15239		1.3	30.5	4.2623		0.504984
	45	46	2735	1.6819		1.3	31.5	4.12698		0.407538
	50	47	2981	1.57665		1.6	32.4	4.93827		0.319272
	55	64	3281	1.95062		1.7	24.2	7.02479		0.277677
	60	100	3051	3.27761		2	27.5	7.27273		0.450672
	75	119	2716	4.38144		2.4	25.6	9.375		0.467354
	90	135	3021	4.46872		3.6	31.9	11.2853		0.395978
	105	165	2486	6.63717		2.6	29.7	8.75421		0.758169
	120	265	2626	10.0914		3.9	22.5	17.3333		0.582196
	150	331	2538	13.0418		7.6	30.9	24.5955		0.530251
	180	452	2463	18.3516		7.2	38.5	18.7013		0.981301
	minutes	ng/ml	ng/ml	%		mg/L	mg/L	%		Clearance
Placenta 3	0	0	2897	0			20	-		-
	5	9	2779	0.323858		0.4	17.1	2.33918		0.138449
	10	19	3077	0.617485		0.4	23.5	1.70213		0.362772
	15	53	3017	1.75671		0.8	19.5	4.10256		0.428199
	20	62	3191	1.94296		0.7	16.2	4.32099		0.449658
	25	79	3072	2.57161		0.8	19.4	4.12371		0.623617
	30	101	2962	3.40986		0.8	15.6	5.12821		0.664922
	35	127	3260	3.89571		1.2	23.6	5.08475		0.766155
	40	164	3147	5.21131		1.8	19.6	9.18367		0.567454
	45	194	2917	6.65067		1.9	15.9	11.9497		0.556556
	50	199	2921	6.81274		2.5	15.2	16.4474		0.414214
	55	199	2835	7.0194		2.5	16.6	15.0602		0.466088
	60	222	2829	7.8473		3.1	9.4	32.9787		0.23795
	75	278	2846	9.7681		2.8	17.8	15.7303		0.620972
	90	319	3100	10.2903		2.5	13.5	18.5185		0.555677
	105	347	2677	12.9623		3	18.7	16.0428		0.807982
	120	403	2594	15.5359		5.3	10.5	50.4762		0.307786
	150	373	2610	14.2912		4.6	15.8	29.1139		0.490871
	minutes	ng/ml	ng/ml	%		mg/L	mg/L	%		Clearance
Placenta 4	0	0	3227	0			14.7	-		-
	5	15	2833	0.529474		0.1	15.8	0.632911		0.836569
	10	73	3344	2.18301		0.5	19.7	2.53807		0.860108
	15	100	3595	2.78164		0.9	16.9	5.32544		0.52233
	20	179	3417	5.23851		2.1	20.6	10.1942		0.513873
	25	214	3156	6.78074		1.2	20.2	5.94059		1.14142
	30	241	3462	6.96129		1.8	19.8	9.09091		0.765742
	35	294	3186	9.22787		3.1	21.4	14.486		0.637021
	40	323	3065	10.5383		2.6	16.3	15.9509		0.660673
	45	352	3079	11.4323		3.5	16.3	21.4724		0.532418
	50	385	2695	14.2857		4.2	16.5	25.4545		0.561224
	55	369	2865	12.8796		3.3	16.7	19.7605		0.651785
	60	414	3190	12.9781		4.1	15.1	27.1523		0.477972
	75	436	3088	14.1192		4.3	14.8	29.0541		0.485962
	90	544	2938	18.516		5.7	13.2	43.1818		0.428792
	105	578	3176	18.199		6.4	17.2	37.2093		0.489098
	120	621	2975	20.8739		5.7	18.7	30.4813		0.684812
	150	866	2934	29.516		5.9	10.7	55.1402		0.535291
	180	862	2832	30.4379		5.9	12.1	48.7603		0.624234
	minutes	ng/ml	ng/ml	%		mg/L	mg/L	%		Clearance
Placenta 7	0	0	2774	0			27.7	0		-
	5	76	2725	2.78899		0.3	26.6	1.12782		2.47291
	10	92	2644	3.47958		0.7	27.1	2.58303		1.34709
	15	202	2320	8.7069		1.1	27.6	3.98551		2.18464
	20	225	2815	7.9929		1.5	25.8	5.81395		1.37478
	25	314	2827	11.1072		2.4	24	10		1.11072
	30	368	2748	13.3916		3.2	23.5	13.617		0.983443
	35	460	2518	18.2685		4.4	22.9	19.214		0.950791
	40	447	2883	15.5047		3.6	21	17.1429		0.90444
	45	611	2316	26.3817		7	19	36.8421		0.716075
	50	586	2602	22.5211		3.4	28.1	12.0996		1.86131
	55	774	2701	28.6561		5.2	26	20		1.4328
	60	1112	2787	39.8995		6	24.2	24.7934		1.60928
	75	849	2316	36.658		7.1	17.1	41.5205		0.882891
	90	1059	2330	45.4506		8.9	17.8	50		0.909013
	105	1009	2441	41.3355		10	18.5	54.0541		0.764707
	120	958	2551	37.5539		11.1	19.3	57.513		0.652964
	150	1140	2361	48.2846		15.5	20.9	74.1627		0.651064
	180	1293	2188	59.0951		14.9	25	59.6		0.991528
